# Supplementary material for: Application of Machine Learning Solutions to Optimize Parameter Prediction to Enhance Automatic NMR Metabolite Profiling
Source: Metabolites. 2022 Mar 24;12(4):283. doi: 10.3390/metabo12040283 (PMC9027668; doi:10.3390/metabo12040283)
Supplement: Supplementary file 1 [file metabolites-12-00283-s001.zip]

Archive with 1 entries (1 files):
- metabolites-1608646-supplementary.pdf
